# Supplementary material for: One-Pot Solvent-Involved Synthesis of 5-O-Substituted 5H-Chromeno[2,3-b]pyridines
Source: Molecules. 2022 Dec 21;28(1):64. doi: 10.3390/molecules28010064 (PMC9822245; doi:10.3390/molecules28010064)
Supplement: Supplementary file 1 [file molecules-28-00064-s001.zip]

Archive with 1 entries (1 files):
- molecules-2093954-supplementary.pdf
